# Supplementary material for: Quartet DNA reference materials and datasets for comprehensively evaluating germline variant calling performance
Source: Genome Biol. 2023 Nov 27;24:270. doi: 10.1186/s13059-023-03109-2 (PMC10680274; doi:10.1186/s13059-023-03109-2)
Supplement: Supplementary file 2 — Additional file 2: Table S1. Data from multiple short-read and long-read sequencing platforms were obtained to detect and validate small variant and structural variant benchmark calls in the Quartet reference samples. Table S6. Validation of small variants by PacBio CCS, which are reproducible among call sets and Mendelian consistent in the Quartet family. Table S7. Validation of small variants by PMRA, which are reproducible among call sets and Mendelian consistent in the Quartet family. Table S8. Statistics of de novo SVs for the Quartet family. Table S9. Validation of SV benchmark calls by Illumina short-reads, 10x Genomics, BioNano, and assembly PacBio reads. Table S10. Datasets for proficiency test analysis and batch effect analysis [65]. [file 13059_2023_3109_MOESM2_ESM.xlsx]

## Sheet: Table S1
	Variant type	Platforms	Library prep method	Sequencing site	Replicates	Number of reads (million)
Discovery	Small variants	Illumina HiSeq XTen	PCR	WUX	4 samples	388.5
					x 3 reps
		Illumina HiSeq XTen	PCR	NVG	4 samples	328.7
					x 3 reps
		Illumina HiSeq XTen1	PCR	ARD	4 samples	307.9
					x 3 reps
		MGI MGISEQ-2000	PCR	BGI	4 samples	725.3
					x 3 reps
		Illumina NovaSeq	PCR-free	BRG	4 samples	613.6
					x 3 reps
		Illumina NovaSeq	PCR-free	ARD	4 samples	581.6
					x 3 reps
		Illumina NovaSeq	PCR-free	ARD	4 samples	683.8
					x 3 reps
		Illumina NovaSeq	PCR	WUX	4 samples	327.3
					x 3 reps
		MGI DNBSEQ-T7	PCR-free	WGE	4 samples	533.1
					x 3 reps
	Structural variants	Nanopore	PCR-free	GRM	4 samples	26.8
					x 1 rep
		PacBio Sequel CLR	PCR-free	NOM	4 samples	33
					x 1 rep
		PacBio Sequel II CLR	PCR-free	ARD	4 samples	5.3
					x 1 rep
Validation	Small variants	PacBio Sequel II CCS2	PCR-free	GRM	4 samples	11.7
					x 1 rep
		PMRA	-	BIO	4 samples	-
					x 16 reps
	Structural variants	10x Genomics	PCR	BIO	4 samples	320
					x 1 rep
		BioNano	PCR-free	NOM	4 samples	-
					x 1 rep
		PacBio Sequel II CCS2	PCR-free	GRM	4 samples	11.7
					x 1 rep
		Illumina HiSeq XTen1	PCR	ARD	4 samples	307.9
					x 3 reps
1 The same short-read WGS datasets used to construct small variant benchmark calls and validate structural variants benchmark calls;
2 The same PacBio CCS datasets used to validate both small variant and structural variant benchmark calls.

## Sheet: Table S6
Sample	Quartet-D5	Quartet-D6	Quartet-F7	Quartet-M8
SNV	3619318	3619318	3600213	3617331
Validated SNV	3573763	3573902	3552137	3572106
SNV validation rate	0.987	0.987	0.987	0.987
Small indel	621877	621877	613525	619129
Validated small indel	589272	591277	580938	589073
Small indel validation rate	0.948	0.951	0.949	0.951

## Sheet: Table S7
Sample	Quartet-D5/D6	Quartet-F7	Quartet-M8
PMRA consistent sites	793024	793024	793024
Validated sites	790293	790274	790290
Validation rate	0.997	0.997	0.997

## Sheet: Table S8
Class	Chr	Start	End	SV type	Size	F7	M8	D5	D6
Twin-shared	chr14	105982942	105984761	DEL	1819	0/0	0/0	0/1	0/1
	chr14	105989116	105989116	INS	67	0/0	0/0	0/1	0/1
Twin-specific	chr12	85821376	85821376	INS	55	0/0	0/0	0/0	0/1
	chr7	2492258	2492347	DEL	89	0/0	0/0	0/1	0/0
	chr8	86407355	86409907	DEL	2552	0/0	0/0	0/1	0/0
	chrX	129048461	129048537	DEL	76	0/0	0/0	0/0	0/1

## Sheet: Table S9
Sample	Type	Total number in benchmark calls	Illumina short-reads	Assembly PacBio datasets	10x Genomics	BioNano	Union of supported SVs	Validation rate (%)
D5/D6	INS<1Kb	7216	3231	5852	0	98	6241	86.5
	INS>1Kb	734	89	655	0	94	676	92.1
	DEL<1Kb	6352	3602	5310	1987	3	5671	89.3
	DEL>1Kb	703	587	636	0	0	680	96.7
F7	INS<1Kb	7353	3311	4933	0	110	5857	79.7
	INS>1Kb	755	100	576	0	113	626	82.9
	DEL<1Kb	6287	4149	4137	2668	34	5395	85.8
	DEL>1Kb	703	645	412	612	89	678	96.4
M8	INS<1Kb	7161	3273	4692	0	108	5650	78.9
	INS>1Kb	717	91	555	0	95	597	83.3
	DEL<1Kb	6324	4205	4337	2578	31	5451	86.2
	DEL>1Kb	691	635	410	584	83	655	94.8

## Sheet: Table S10
Batch	Library preparation method	Sequencing platforms	Sequencing labs	Replicates of the four Quartet samples	Median coverage	Median insert size
1	PCR	Illumina NovaSeq 6000	BRG	1	34x	321
2	PCR	Illumina NovaSeq 6000	GAC	1	27x	279
3	PCR	Illumina NovaSeq 6000	NVG	1	25x	290
4	PCR	Illumina NovaSeq 6000	WUX	1	26x	412
5	PCR	MGI MGISEQ-500	BGI	3	40x	234
6	PCR	Illumina XTen	WUX	3	35x	396
7	PCR-free	MGI DNBSEQ-T5	BGI	3	50x	350
8	PCR-free	Illumina NovaSeq 6000	KM	1	33x	206
9	PCR-free	Illumina NovaSeq 6000	WUX	1	30x	401
10	PCR-free	MGI DNBSEQ-T7	WUX	1	30x	259
11	PCR-free	MGI DNBSEQ-T7	WGE	1	35x	359
