# Supplementary material for: Quartet DNA reference materials and datasets for comprehensively evaluating germline variant calling performance
Source: Genome Biol. 2023 Nov 27;24:270. doi: 10.1186/s13059-023-03109-2 (PMC10680274; doi:10.1186/s13059-023-03109-2)
Supplement: Supplementary file 3 — Additional file 3: Table S2. Mapping and calling statistics of short-read sequencing datasets [65]. [file 13059_2023_3109_MOESM3_ESM.xlsx]

## Sheet: Sheet1
Sample ID	Library	Sequencing Platform	Sequencing Site	Quartet Sample	Lot No	No.Replicate	Date	Total Reads	Percent Total Mapped Reads	Read Length	Median Insert Size	Mean Deduped Coverage	Percent Duplication Rate	Percent GC	Percent Coverage > 10x	SNV Number	Indel Number
Quartet_DNA_BGI_SEQ2000_BGI_LCL5_1_20180518	PCR	MGI_SEQ2000	BGI	D5	20160806	1	20180518	1459167396	0.997851	100	256	48.15	0.023646	41.6887	93.2339	3943757	1055628
Quartet_DNA_BGI_SEQ2000_BGI_LCL5_2_20180530	PCR	MGI_SEQ2000	BGI	D5	20160806	2	20180530	1415315864	0.998534	100	273	46.72	0.024655	41.5181	93.211	3950929	1053542
Quartet_DNA_BGI_SEQ2000_BGI_LCL5_3_20180530	PCR	MGI_SEQ2000	BGI	D5	20160806	3	20180530	1450402712	0.998276	100	266	48.03	0.020803	41.2512	93.2527	3953310	1061036
Quartet_DNA_BGI_SEQ2000_BGI_LCL6_1_20180518	PCR	MGI_SEQ2000	BGI	D6	20160806	1	20180518	1524258800	0.997911	100	253	50.42	0.021338	41.3476	93.2271	3945870	1056850
Quartet_DNA_BGI_SEQ2000_BGI_LCL6_2_20180530	PCR	MGI_SEQ2000	BGI	D6	20160806	2	20180530	1345536548	0.99848	100	262	44.36	0.025329	41.5323	93.2303	3942357	1053855
Quartet_DNA_BGI_SEQ2000_BGI_LCL6_3_20180530	PCR	MGI_SEQ2000	BGI	D6	20160806	3	20180530	1478083990	0.998798	100	258	48.87	0.022763	41.7055	93.266	3952278	1059462
Quartet_DNA_BGI_SEQ2000_BGI_LCL7_1_20180518	PCR	MGI_SEQ2000	BGI	F7	20160806	1	20180518	1501865290	0.997963	100	253	49.53	0.024213	41.2354	93.9131	3921296	1047697
Quartet_DNA_BGI_SEQ2000_BGI_LCL7_2_20180530	PCR	MGI_SEQ2000	BGI	F7	20160806	2	20180530	1344538212	0.998454	100	262	44.17	0.028796	41.6335	93.8365	3914337	1040705
Quartet_DNA_BGI_SEQ2000_BGI_LCL7_3_20180530	PCR	MGI_SEQ2000	BGI	F7	20160806	3	20180530	1492035190	0.998758	100	258	49.16	0.026345	42.2634	93.7877	3924641	1038122
Quartet_DNA_BGI_SEQ2000_BGI_LCL8_1_20180518	PCR	MGI_SEQ2000	BGI	M8	20160806	1	20180518	1539951194	0.998465	100	233	50.59	0.028333	41.1564	93.2581	3931796	1055133
Quartet_DNA_BGI_SEQ2000_BGI_LCL8_2_20180530	PCR	MGI_SEQ2000	BGI	M8	20160806	2	20180530	1489445666	0.99874	100	280	49.21	0.023325	41.5366	93.2463	3949454	1050720
Quartet_DNA_BGI_SEQ2000_BGI_LCL8_3_20180530	PCR	MGI_SEQ2000	BGI	M8	20160806	3	20180530	1365979620	0.998644	100	273	45.17	0.022063	41.7445	93.2045	3933440	1043828
Quartet_DNA_BGI_T7_WGE_LCL5_1_20191105	PCR-free	DNB-SEQT7	WGE	D5	20160806	1	20191105	1102016950	0.999853	100	370	36.3	0.027992	41.197	93.0864	3922998	953557
Quartet_DNA_BGI_T7_WGE_LCL5_2_20191105	PCR-free	DNB-SEQT7	WGE	D5	20160806	2	20191105	1021038880	0.99978	100	377	33.71	0.025659	41.2464	93.0334	3917435	949902
Quartet_DNA_BGI_T7_WGE_LCL5_3_20191105	PCR-free	DNB-SEQT7	WGE	D5	20160806	3	20191105	1106120090	0.999783	100	376	36.63	0.022843	41.3654	93.1116	3925452	955217
Quartet_DNA_BGI_T7_WGE_LCL6_1_20191105	PCR-free	DNB-SEQT7	WGE	D6	20160806	1	20191105	996896950	0.999854	100	379	33.02	0.022579	41.3078	92.9647	3911791	946437
Quartet_DNA_BGI_T7_WGE_LCL6_2_20191105	PCR-free	DNB-SEQT7	WGE	D6	20160806	2	20191105	1139696268	0.999856	100	368	37.59	0.026717	41.3474	93.1101	3927123	955170
Quartet_DNA_BGI_T7_WGE_LCL6_3_20191105	PCR-free	DNB-SEQT7	WGE	D6	20160806	3	20191105	1106023482	0.999784	100	377	36.68	0.021191	41.3513	93.1188	3927574	958785
Quartet_DNA_BGI_T7_WGE_LCL7_1_20191105	PCR-free	DNB-SEQT7	WGE	F7	20160806	1	20191105	1023825528	0.999846	100	383	33.89	0.023208	41.2164	93.4087	3886017	937795
Quartet_DNA_BGI_T7_WGE_LCL7_2_20191105	PCR-free	DNB-SEQT7	WGE	F7	20160806	2	20191105	1113851518	0.999844	100	368	36.81	0.024622	41.309	93.6466	3897149	946205
Quartet_DNA_BGI_T7_WGE_LCL7_3_20191105	PCR-free	DNB-SEQT7	WGE	F7	20160806	3	20191105	1054359358	0.999776	100	379	35	0.02016	41.3482	93.5464	3894592	945143
Quartet_DNA_BGI_T7_WGE_LCL8_1_20191105	PCR-free	DNB-SEQT7	WGE	M8	20160806	1	20191105	1089427862	0.99984	100	378	36.01	0.024786	41.2805	93.0636	3911610	950361
Quartet_DNA_BGI_T7_WGE_LCL8_2_20191105	PCR-free	DNB-SEQT7	WGE	M8	20160806	2	20191105	993557864	0.999839	100	379	32.83	0.024873	41.3033	92.971	3903427	947436
Quartet_DNA_BGI_T7_WGE_LCL8_3_20191105	PCR-free	DNB-SEQT7	WGE	M8	20160806	3	20191105	1048520396	0.999775	100	385	34.82	0.019877	41.3839	93.0599	3909556	951124
Quartet_DNA_ILM_Nova_ARD_LCL5_1_20181108	PCR-free	Illumina_Novaseq6000	ARD	D5	20160806	1	20181108	1126540256	0.998973	150	418	40.21	0.293534	41.6237	93.2634	4026737	994188
Quartet_DNA_ILM_Nova_ARD_LCL5_2_20181108	PCR-free	Illumina_Novaseq6000	ARD	D5	20160806	2	20181108	974583662	0.998839	150	420	31.65	0.356892	41.658	93.1488	4008612	983640
Quartet_DNA_ILM_Nova_ARD_LCL5_3_20181108	PCR-free	Illumina_Novaseq6000	ARD	D5	20160806	3	20181108	1245739432	0.998966	150	424	42.7	0.321075	41.6108	93.306	4035134	999006
Quartet_DNA_ILM_Nova_ARD_LCL5_4_20190111	PCR-free	Illumina_Novaseq6000	ARD	D5	20160806	1	20190111	1248744690	0.998859	150	321	52.52	0.168918	41.753	93.2873	4031333	1001662
Quartet_DNA_ILM_Nova_ARD_LCL5_5_20190111	PCR-free	Illumina_Novaseq6000	ARD	D5	20160806	2	20190111	1358750320	0.999188	150	324	56.64	0.176574	41.7039	93.3223	4034884	1002084
Quartet_DNA_ILM_Nova_ARD_LCL5_6_20190111	PCR-free	Illumina_Novaseq6000	ARD	D5	20160806	3	20190111	1432090216	0.99897	150	323	58.99	0.186135	41.7327	93.3358	4039093	1005864
Quartet_DNA_ILM_Nova_ARD_LCL6_1_20181108	PCR-free	Illumina_Novaseq6000	ARD	D6	20160806	1	20181108	1436105428	0.998942	150	416	49.98	0.311129	41.6288	93.3608	4046712	1005044
Quartet_DNA_ILM_Nova_ARD_LCL6_2_20181108	PCR-free	Illumina_Novaseq6000	ARD	D6	20160806	2	20181108	1342886606	0.998787	150	419	43.02	0.365725	41.576	93.3281	4037581	1002335
Quartet_DNA_ILM_Nova_ARD_LCL6_3_20181108	PCR-free	Illumina_Novaseq6000	ARD	D6	20160806	3	20181108	1310944510	0.998865	150	427	44.58	0.32637	41.5904	93.3266	4039347	1001357
Quartet_DNA_ILM_Nova_ARD_LCL6_4_20190111	PCR-free	Illumina_Novaseq6000	ARD	D6	20160806	1	20190111	1538905836	0.99883	150	326	62.67	0.195034	41.8289	93.3642	4042045	1006697
Quartet_DNA_ILM_Nova_ARD_LCL6_5_20190111	PCR-free	Illumina_Novaseq6000	ARD	D6	20160806	2	20190111	1255135506	0.999156	150	326	51.55	0.188375	41.7832	93.2906	4028931	999678
Quartet_DNA_ILM_Nova_ARD_LCL6_6_20190111	PCR-free	Illumina_Novaseq6000	ARD	D6	20160806	3	20190111	1048990444	0.997201	150	320	44.51	0.159223	41.452	93.2165	3997496	951594
Quartet_DNA_ILM_Nova_ARD_LCL7_1_20181108	PCR-free	Illumina_Novaseq6000	ARD	F7	20160806	1	20181108	1095305894	0.999068	150	427	35.58	0.35705	41.6103	93.7573	3989921	979238
Quartet_DNA_ILM_Nova_ARD_LCL7_2_20181108	PCR-free	Illumina_Novaseq6000	ARD	F7	20160806	2	20181108	1018682180	0.998878	150	431	33.43	0.350007	41.7002	93.6285	3984071	976585
Quartet_DNA_ILM_Nova_ARD_LCL7_3_20181108	PCR-free	Illumina_Novaseq6000	ARD	F7	20160806	3	20181108	1101061292	0.999081	150	420	36.77	0.339119	41.6562	93.809	3993507	980550
Quartet_DNA_ILM_Nova_ARD_LCL7_4_20190111	PCR-free	Illumina_Novaseq6000	ARD	F7	20160806	1	20190111	1371340866	0.999234	150	322	56.52	0.185793	41.7148	94.0305	4007951	992706
Quartet_DNA_ILM_Nova_ARD_LCL7_5_20190111	PCR-free	Illumina_Novaseq6000	ARD	F7	20160806	2	20190111	1509105288	0.999298	150	324	62.34	0.183996	41.7494	94.0686	4016261	997898
Quartet_DNA_ILM_Nova_ARD_LCL7_6_20190111	PCR-free	Illumina_Novaseq6000	ARD	F7	20160806	3	20190111	1221771480	0.998778	150	318	52.03	0.157613	41.4362	93.9857	3996545	985036
Quartet_DNA_ILM_Nova_ARD_LCL8_1_20181108	PCR-free	Illumina_Novaseq6000	ARD	M8	20160806	1	20181108	1065853954	0.999071	150	418	35.2	0.34652	41.6992	93.2089	4008369	989636
Quartet_DNA_ILM_Nova_ARD_LCL8_2_20181108	PCR-free	Illumina_Novaseq6000	ARD	M8	20160806	2	20181108	1254229000	0.998735	150	423	40.79	0.355886	41.649	93.2967	4020889	997806
Quartet_DNA_ILM_Nova_ARD_LCL8_3_20181108	PCR-free	Illumina_Novaseq6000	ARD	M8	20160806	3	20181108	986589836	0.999087	150	414	33.42	0.32972	41.7435	93.1643	4002465	986060
Quartet_DNA_ILM_Nova_ARD_LCL8_4_20190111	PCR-free	Illumina_Novaseq6000	ARD	M8	20160806	1	20190111	1649852956	0.999173	150	322	66.95	0.198422	41.7599	93.3756	4038430	1008695
Quartet_DNA_ILM_Nova_ARD_LCL8_5_20190111	PCR-free	Illumina_Novaseq6000	ARD	M8	20160806	2	20190111	1585584404	0.998645	150	322	64.64	0.194374	41.7886	93.3604	4035849	1008423
Quartet_DNA_ILM_Nova_ARD_LCL8_6_20190111	PCR-free	Illumina_Novaseq6000	ARD	M8	20160806	3	20190111	1190393970	0.998996	150	315	50.28	0.164952	41.5049	93.2593	4011657	988649
Quartet_DNA_ILM_Nova_BRG_LCL5_1_20180930	PCR-free	Illumina_Novaseq6000	BRG	D5	20160806	1	20180930	1516008748	0.996157	150	448	63.42	0.143769	41.4467	93.406	4061767	1001733
Quartet_DNA_ILM_Nova_BRG_LCL5_2_20180930	PCR-free	Illumina_Novaseq6000	BRG	D5	20160806	2	20180930	1100573110	0.996162	150	448	47.34	0.142979	41.5707	93.295	4041987	994675
Quartet_DNA_ILM_Nova_BRG_LCL5_3_20180930	PCR-free	Illumina_Novaseq6000	BRG	D5	20160806	3	20180930	1137069498	0.996162	150	449	48.97	0.122589	41.5819	93.3129	4043169	995999
Quartet_DNA_ILM_Nova_BRG_LCL6_1_20180930	PCR-free	Illumina_Novaseq6000	BRG	D6	20160806	1	20180930	1170093842	0.99619	150	447	50.49	0.134022	41.606	93.3124	4044849	992889
Quartet_DNA_ILM_Nova_BRG_LCL6_2_20180930	PCR-free	Illumina_Novaseq6000	BRG	D6	20160806	2	20180930	1079021044	0.996401	150	456	46.96	0.149289	41.7165	93.2914	4041783	991486
Quartet_DNA_ILM_Nova_BRG_LCL6_3_20180930	PCR-free	Illumina_Novaseq6000	BRG	D6	20160806	3	20180930	1258159240	0.996553	150	450	53.82	0.111378	41.5289	93.3485	4054214	998136
Quartet_DNA_ILM_Nova_BRG_LCL7_1_20180930	PCR-free	Illumina_Novaseq6000	BRG	F7	20160806	1	20180930	1048239772	0.99673	150	450	45.49	0.14952	41.4875	93.9689	4008456	979058
Quartet_DNA_ILM_Nova_BRG_LCL7_2_20180930	PCR-free	Illumina_Novaseq6000	BRG	F7	20160806	2	20180930	1166436132	0.99646	150	454	49.87	0.155333	41.5213	94.0272	4018953	983695
Quartet_DNA_ILM_Nova_BRG_LCL7_3_20180930	PCR-free	Illumina_Novaseq6000	BRG	F7	20160806	3	20180930	1359423716	0.996409	150	454	57.71	0.107985	41.4804	94.0913	4030907	990378
Quartet_DNA_ILM_Nova_BRG_LCL8_1_20180930	PCR-free	Illumina_Novaseq6000	BRG	M8	20160806	1	20180930	1320874890	0.996116	150	458	55.21	0.148639	41.5601	93.3615	4045185	999783
Quartet_DNA_ILM_Nova_BRG_LCL8_2_20180930	PCR-free	Illumina_Novaseq6000	BRG	M8	20160806	2	20180930	1069801380	0.996598	150	455	45.82	0.135708	41.6056	93.279	4027535	988868
Quartet_DNA_ILM_Nova_BRG_LCL8_3_20180930	PCR-free	Illumina_Novaseq6000	BRG	M8	20160806	3	20180930	1500402608	0.996501	150	450	65.2	0.1137	41.572	93.4082	4052276	1000290
Quartet_DNA_ILM_Nova_WUX_LCL5_1_20190902	PCR	Illumina_Novaseq6000	WUX	D5	20160806	1	20190902	785809364	0.998567	150	423	36.43	0.08173	41.308	93.126	4010697	987906
Quartet_DNA_ILM_Nova_WUX_LCL5_2_20190902	PCR	Illumina_Novaseq6000	WUX	D5	20160806	2	20190902	720488842	0.998737	150	414	33.79	0.071601	41.32	93.064	4002075	979406
Quartet_DNA_ILM_Nova_WUX_LCL5_3_20190902	PCR	Illumina_Novaseq6000	WUX	D5	20160806	3	20190902	620148344	0.998606	150	417	29.27	0.065168	41.237	92.9351	3987793	964677
Quartet_DNA_ILM_Nova_WUX_LCL6_1_20190902	PCR	Illumina_Novaseq6000	WUX	D6	20160806	1	20190902	587046048	0.998607	150	416	27.65	0.067054	41.2594	92.8655	4036879	981929
Quartet_DNA_ILM_Nova_WUX_LCL6_2_20190902	PCR	Illumina_Novaseq6000	WUX	D6	20160806	2	20190902	665149528	0.998785	150	421	31.25	0.069977	41.2961	93.018	4050743	986783
Quartet_DNA_ILM_Nova_WUX_LCL6_3_20190902	PCR	Illumina_Novaseq6000	WUX	D6	20160806	3	20190902	724173000	0.998865	150	401	33.93	0.072865	41.0159	93.0728	4061024	994330
Quartet_DNA_ILM_Nova_WUX_LCL7_1_20190902	PCR	Illumina_Novaseq6000	WUX	F7	20160806	1	20190902	539791622	0.998928	150	424	25.61	0.061117	41.3409	92.5521	4021655	955273
Quartet_DNA_ILM_Nova_WUX_LCL7_2_20190902	PCR	Illumina_Novaseq6000	WUX	F7	20160806	2	20190902	597992122	0.99868	150	426	28.22	0.0654	41.3619	93.0529	4037290	978006
Quartet_DNA_ILM_Nova_WUX_LCL7_3_20190902	PCR	Illumina_Novaseq6000	WUX	F7	20160806	3	20190902	588718788	0.998771	150	420	27.82	0.064473	41.3823	92.9762	4036127	967384
Quartet_DNA_ILM_Nova_WUX_LCL8_1_20190902	PCR	Illumina_Novaseq6000	WUX	M8	20160806	1	20190902	668315462	0.998762	150	417	31.3	0.072658	41.365	92.9994	3989823	978105
Quartet_DNA_ILM_Nova_WUX_LCL8_2_20190902	PCR	Illumina_Novaseq6000	WUX	M8	20160806	2	20190902	672287976	0.998438	150	428	31.56	0.069671	41.4119	93.0123	3984522	971834
Quartet_DNA_ILM_Nova_WUX_LCL8_3_20190902	PCR	Illumina_Novaseq6000	WUX	M8	20160806	3	20190902	684655664	0.998872	150	415	31.98	0.07553	41.3781	93.0176	3985130	969235
Quartet_DNA_ILM_XTen_ARD_LCL5_1_20170403	PCR	Illumina_Hiseq_XTen	ARD	D5	20160806	1	20170403	622780214	0.999829	150	323	26.49	0.160116	41.3105	92.6513	3961812	1009587
Quartet_DNA_ILM_XTen_ARD_LCL5_2_20170403	PCR	Illumina_Hiseq_XTen	ARD	D5	20160806	2	20170403	622255588	0.999817	150	320	26.38	0.162938	41.2505	92.5898	3957143	1002535
Quartet_DNA_ILM_XTen_ARD_LCL5_3_20170403	PCR	Illumina_Hiseq_XTen	ARD	D5	20160806	3	20170403	599554104	0.999812	150	323	25.65	0.1553	41.2074	92.5741	3955506	998206
Quartet_DNA_ILM_XTen_ARD_LCL6_1_20170403	PCR	Illumina_Hiseq_XTen	ARD	D6	20160806	1	20170403	619849230	0.999836	150	319	26.36	0.160394	41.2224	92.6186	3960168	1004556
Quartet_DNA_ILM_XTen_ARD_LCL6_2_20170403	PCR	Illumina_Hiseq_XTen	ARD	D6	20160806	2	20170403	624633734	0.999803	150	326	26.75	0.154254	41.2783	92.6117	3958280	1001351
Quartet_DNA_ILM_XTen_ARD_LCL6_3_20170403	PCR	Illumina_Hiseq_XTen	ARD	D6	20160806	3	20170403	614297666	0.999803	150	335	26.36	0.152527	41.2737	92.6064	3960017	1002309
Quartet_DNA_ILM_XTen_ARD_LCL7_1_20170403	PCR	Illumina_Hiseq_XTen	ARD	F7	20160806	1	20170403	618247792	0.999825	150	331	26.26	0.161267	41.275	92.3319	3930573	988997
Quartet_DNA_ILM_XTen_ARD_LCL7_2_20170403	PCR	Illumina_Hiseq_XTen	ARD	F7	20160806	2	20170403	620530532	0.999805	150	333	26.32	0.162176	41.2283	92.3016	3929311	985616
Quartet_DNA_ILM_XTen_ARD_LCL7_3_20170403	PCR	Illumina_Hiseq_XTen	ARD	F7	20160806	3	20170403	610936738	0.999791	150	310	25.94	0.161754	41.3183	92.189	3922468	983898
Quartet_DNA_ILM_XTen_ARD_LCL8_1_20170403	PCR	Illumina_Hiseq_XTen	ARD	M8	20160806	1	20170403	624714420	0.999812	150	331	26.36	0.166807	41.3159	92.6122	3950551	1002608
Quartet_DNA_ILM_XTen_ARD_LCL8_2_20170403	PCR	Illumina_Hiseq_XTen	ARD	M8	20160806	2	20170403	611143338	0.999649	150	331	26.1	0.156599	41.2775	92.6148	3950603	996398
Quartet_DNA_ILM_XTen_ARD_LCL8_3_20170403	PCR	Illumina_Hiseq_XTen	ARD	M8	20160806	3	20170403	601365824	0.999789	150	317	25.68	0.157141	41.3559	92.5251	3943877	998385
Quartet_DNA_ILM_XTen_NVG_LCL5_1_20170329	PCR	Illumina_Hiseq_XTen	NVG	D5	20160806	1	20170329	629476842	0.998088	150	310	28.33	0.098547	41.6696	92.8255	3963014	1028089
Quartet_DNA_ILM_XTen_NVG_LCL5_2_20170329	PCR	Illumina_Hiseq_XTen	NVG	D5	20160806	2	20170329	643201074	0.998481	150	313	28.64	0.107641	41.6204	92.843	3964015	1026149
Quartet_DNA_ILM_XTen_NVG_LCL5_3_20170329	PCR	Illumina_Hiseq_XTen	NVG	D5	20160806	3	20170329	637829748	0.998362	150	324	28.51	0.103822	41.6484	92.8533	3964928	1028624
Quartet_DNA_ILM_XTen_NVG_LCL6_1_20170329	PCR	Illumina_Hiseq_XTen	NVG	D6	20160806	1	20170329	664210606	0.998596	150	312	29.52	0.109931	41.6679	92.8747	3968682	1032479
Quartet_DNA_ILM_XTen_NVG_LCL6_2_20170329	PCR	Illumina_Hiseq_XTen	NVG	D6	20160806	2	20170329	668514590	0.998475	150	314	29.96	0.102237	41.6293	92.8784	3969666	1029504
Quartet_DNA_ILM_XTen_NVG_LCL6_3_20170329	PCR	Illumina_Hiseq_XTen	NVG	D6	20160806	3	20170329	696607714	0.998536	150	317	31.16	0.103979	41.6804	92.9403	3974883	1038219
Quartet_DNA_ILM_XTen_NVG_LCL7_1_20170329	PCR	Illumina_Hiseq_XTen	NVG	F7	20160806	1	20170329	641686746	0.998385	150	320	28.63	0.105539	41.6011	92.874	3937205	1006081
Quartet_DNA_ILM_XTen_NVG_LCL7_2_20170329	PCR	Illumina_Hiseq_XTen	NVG	F7	20160806	2	20170329	615190508	0.998336	150	313	27.46	0.104931	41.6062	92.6308	3933120	997428
Quartet_DNA_ILM_XTen_NVG_LCL7_3_20170329	PCR	Illumina_Hiseq_XTen	NVG	F7	20160806	3	20170329	639928248	0.998655	150	304	28.21	0.117717	41.6241	92.7351	3933348	1002621
Quartet_DNA_ILM_XTen_NVG_LCL8_1_20170329	PCR	Illumina_Hiseq_XTen	NVG	M8	20160806	1	20170329	652088402	0.997466	150	310	29.23	0.099006	41.6319	92.8475	3952646	1009211
Quartet_DNA_ILM_XTen_NVG_LCL8_2_20170329	PCR	Illumina_Hiseq_XTen	NVG	M8	20160806	2	20170329	736165000	0.997896	150	311	32.76	0.112306	41.634	92.9595	3996822	1027616
Quartet_DNA_ILM_XTen_NVG_LCL8_3_20170329	PCR	Illumina_Hiseq_XTen	NVG	M8	20160806	3	20170329	663059554	0.998388	150	312	29.54	0.107207	41.6917	92.8685	3957677	1022745
Quartet_DNA_ILM_XTen_WUX_LCL5_1_20170216	PCR	Illumina_Hiseq_XTen	WUX	D5	20160806	1	20170216	850078132	0.997463	150	400	39.31	0.074729	41.1748	93.2354	4003932	988129
Quartet_DNA_ILM_XTen_WUX_LCL5_2_20170216	PCR	Illumina_Hiseq_XTen	WUX	D5	20160806	2	20170216	906025846	0.997526	150	395	41.49	0.084298	41.1475	93.2586	4009785	994086
Quartet_DNA_ILM_XTen_WUX_LCL5_3_20170216	PCR	Illumina_Hiseq_XTen	WUX	D5	20160806	3	20170216	787261722	0.997816	150	395	36.29	0.07934	41.1649	93.1774	3998138	983996
Quartet_DNA_ILM_XTen_WUX_LCL6_1_20170216	PCR	Illumina_Hiseq_XTen	WUX	D6	20160806	1	20170216	731978106	0.997147	150	422	33.92	0.07165	41.1231	93.1326	3990154	974441
Quartet_DNA_ILM_XTen_WUX_LCL6_2_20170216	PCR	Illumina_Hiseq_XTen	WUX	D6	20160806	2	20170216	677593312	0.99789	150	408	31.54	0.070228	41.1666	93.0622	3986950	970619
Quartet_DNA_ILM_XTen_WUX_LCL6_3_20170216	PCR	Illumina_Hiseq_XTen	WUX	D6	20160806	3	20170216	833686002	0.997469	150	404	38.46	0.076845	41.1003	93.2168	4002439	990876
Quartet_DNA_ILM_XTen_WUX_LCL7_1_20170216	PCR	Illumina_Hiseq_XTen	WUX	F7	20160806	1	20170216	721467422	0.997366	150	396	34.09	0.052958	41.0171	93.5996	3957003	966871
Quartet_DNA_ILM_XTen_WUX_LCL7_2_20170216	PCR	Illumina_Hiseq_XTen	WUX	F7	20160806	2	20170216	768939670	0.997315	150	400	36.31	0.052754	41.0016	93.7449	3964088	972635
Quartet_DNA_ILM_XTen_WUX_LCL7_3_20170216	PCR	Illumina_Hiseq_XTen	WUX	F7	20160806	3	20170216	720513576	0.997377	150	402	33.86	0.057956	40.9933	93.5972	3959992	972662
Quartet_DNA_ILM_XTen_WUX_LCL8_1_20170216	PCR	Illumina_Hiseq_XTen	WUX	M8	20160806	1	20170216	797300466	0.998404	150	388	37.38	0.063886	41.0817	93.188	3992122	996241
Quartet_DNA_ILM_XTen_WUX_LCL8_2_20170216	PCR	Illumina_Hiseq_XTen	WUX	M8	20160806	2	20170216	763019352	0.99706	150	388	35.79	0.059134	41.1068	93.164	3983201	986543
Quartet_DNA_ILM_XTen_WUX_LCL8_3_20170216	PCR	Illumina_Hiseq_XTen	WUX	M8	20160806	3	20170216	767046514	0.997384	150	391	36.28	0.053648	41.1309	93.1614	3986845	987481
