# Supplementary material for: Quartet DNA reference materials and datasets for comprehensively evaluating germline variant calling performance
Source: Genome Biol. 2023 Nov 27;24:270. doi: 10.1186/s13059-023-03109-2 (PMC10680274; doi:10.1186/s13059-023-03109-2)
Supplement: Supplementary file 4 — Additional file 4: Table S3. Statistics of long-read raw sequencing datasets [65]. [file 13059_2023_3109_MOESM4_ESM.xlsx]

## Sheet: Sheet1
Sample ID	Sequencing Platform	Quartet Sample	Mapper	Mapping rate	Coverage rate	Mismatch rate	Insertion rate	Deletion rate	Median Coverage	Median MAPQ
Quartet_DNA_Pacbio_Sequel_GRD_LCL5_1_20170505	Pacbio Sequel	D5	minimap2	0.904924	0.991669	0.0442834	0.0410217	0.0343034	86	60
Quartet_DNA_Pacbio_Sequel_GRD_LCL5_1_20170505	Pacbio Sequel	D5	ngmlr	0.857007	0.980316	0.0355255	0.0468113	0.0390962	82	51
Quartet_DNA_Pacbio_Sequel_GRD_LCL5_1_20170505	Pacbio Sequel	D5	pbmm2	1	0.990224	0.0462198	0.0403896	0.0329238	65	60
Quartet_DNA_Pacbio_Sequel_GRD_LCL6_1_20170516	Pacbio Sequel	D6	minimap2	0.878908	0.991738	0.0461234	0.0414748	0.0355147	89	60
Quartet_DNA_Pacbio_Sequel_GRD_LCL6_1_20170516	Pacbio Sequel	D6	ngmlr	0.834353	0.98009	0.0372888	0.0474599	0.0405993	85	50
Quartet_DNA_Pacbio_Sequel_GRD_LCL6_1_20170516	Pacbio Sequel	D6	pbmm2	1	0.99019	0.0480459	0.0407807	0.0338374	65	60
Quartet_DNA_Pacbio_Sequel_GRD_LCL7_1_20170725	Pacbio Sequel	F7	minimap2	0.890052	0.999021	0.0432274	0.0414373	0.0330575	87	60
Quartet_DNA_Pacbio_Sequel_GRD_LCL7_1_20170725	Pacbio Sequel	F7	ngmlr	0.841969	0.986921	0.0346496	0.0471206	0.0376219	83	51
Quartet_DNA_Pacbio_Sequel_GRD_LCL7_1_20170725	Pacbio Sequel	F7	pbmm2	1	0.997843	0.0449173	0.0408954	0.0315441	65	60
Quartet_DNA_Pacbio_Sequel_GRD_LCL8_1_20180109	Pacbio Sequel	M8	minimap2	0.92823	0.991748	0.0387106	0.0366753	0.0375536	88	60
Quartet_DNA_Pacbio_Sequel_GRD_LCL8_1_20180109	Pacbio Sequel	M8	ngmlr	0.876229	0.979702	0.0301237	0.0416944	0.0422488	84	52
Quartet_DNA_Pacbio_Sequel_GRD_LCL8_1_20180109	Pacbio Sequel	M8	pbmm2	1	0.990253	0.0403986	0.0357596	0.03601	71	60
Quartet_DNA_ONT_MiniONP24_GRD_D5_1_20180911	Nanopore P24	D5	minimap2	0.789478	0.99189	0.0463821	0.019405	0.0389854	138	60
Quartet_DNA_ONT_MiniONP24_GRD_D5_1_20180911	Nanopore P24	D5	ngmlr	0.810757	0.97784	0.038416	0.023294	0.0455451	110	54
Quartet_DNA_ONT_MiniONP24_GRD_D6_1_20180830	Nanopore P24	D6	minimap2	0.755034	0.991131	0.0464911	0.0190302	0.0397634	67	60
Quartet_DNA_ONT_MiniONP24_GRD_D6_1_20180830	Nanopore P24	D6	ngmlr	0.805769	0.97614	0.0374868	0.0230974	0.0444631	90	53
Quartet_DNA_ONT_MiniONP24_GRD_F7_1_20180904	Nanopore P24	F7	minimap2	0.732158	0.998836	0.0468651	0.0200482	0.0383674	95	60
Quartet_DNA_ONT_MiniONP24_GRD_F7_1_20180904	Nanopore P24	F7	ngmlr	0.790994	0.982999	0.038121	0.0240377	0.0439839	92	53
Quartet_DNA_ONT_MiniONP24_GRD_M8_1_20180904	Nanopore P24	M8	minimap2	0.751246	0.991408	0.0461279	0.020252	0.0379929	92	60
Quartet_DNA_ONT_MiniONP24_GRD_M8_1_20180904	Nanopore P24	M8	ngmlr	0.808428	0.976905	0.0377243	0.0242587	0.0436222	90	53
Quartet_DNA_Pacbio_Sequel2_ARD_LCL5_1_20190817	Pacbio Sequel2	D5	minimap2	0.927207	0.989851	0.0413525	0.031301	0.030795	28	60
Quartet_DNA_Pacbio_Sequel2_ARD_LCL5_1_20190817	Pacbio Sequel2	D5	ngmlr	0.872182	0.973246	0.0342923	0.0357738	0.0346399	26	53
Quartet_DNA_Pacbio_Sequel2_ARD_LCL5_1_20190817	Pacbio Sequel2	D5	pbmm2	1	0.988644	0.0417505	0.0305936	0.0297864	25	60
Quartet_DNA_Pacbio_Sequel2_ARD_LCL6_1_20190817	Pacbio Sequel2	D6	minimap2	0.923321	0.989918	0.0384615	0.0321605	0.0317987	29	60
Quartet_DNA_Pacbio_Sequel2_ARD_LCL6_1_20190817	Pacbio Sequel2	D6	ngmlr	0.865152	0.973267	0.0310093	0.0365551	0.035648	27	53
Quartet_DNA_Pacbio_Sequel2_ARD_LCL6_1_20190817	Pacbio Sequel2	D6	pbmm2	1	0.988596	0.0388435	0.0314489	0.0306605	26	60
Quartet_DNA_Pacbio_Sequel2_ARD_LCL7_1_20190817	Pacbio Sequel2	F7	minimap2	0.932802	0.99713	0.0377989	0.0320263	0.0303007	27	60
Quartet_DNA_Pacbio_Sequel2_ARD_LCL7_1_20190817	Pacbio Sequel2	F7	ngmlr	0.878868	0.980465	0.0305256	0.0363226	0.0339316	25	54
Quartet_DNA_Pacbio_Sequel2_ARD_LCL7_1_20190817	Pacbio Sequel2	F7	pbmm2	1	0.995955	0.0380212	0.0313752	0.0292427	24	60
Quartet_DNA_Pacbio_Sequel2_ARD_LCL8_1_20190817	Pacbio Sequel2	M8	minimap2	0.926789	0.989654	0.0401281	0.0302183	0.0324055	23	60
Quartet_DNA_Pacbio_Sequel2_ARD_LCL8_1_20190817	Pacbio Sequel2	M8	ngmlr	0.873798	0.973041	0.0327828	0.0344914	0.0362614	22	54
Quartet_DNA_Pacbio_Sequel2_ARD_LCL8_1_20190817	Pacbio Sequel2	M8	pbmm2	1	0.988321	0.0403465	0.0294881	0.0313233	21	60
