# Supplementary material for: Quartet DNA reference materials and datasets for comprehensively evaluating germline variant calling performance
Source: Genome Biol. 2023 Nov 27;24:270. doi: 10.1186/s13059-023-03109-2 (PMC10680274; doi:10.1186/s13059-023-03109-2)
Supplement: Supplementary file 5 — Additional file 5: Table S4. Mapping statistics of long-read sequencing datasets [65]. [file 13059_2023_3109_MOESM5_ESM.xlsx]

## Sheet: sv_number
Sample	Sequencing Platform	Mapper	Caller	Total SVs	INS	DEL	DUP	INV	BND
D5	PacBio Sequel	minimap2	cutesv	29012	18332	9294	702	161	523
D5	PacBio Sequel	minimap2	nanosv	33884	23136	8018	404	0	2326
D5	PacBio Sequel	minimap2	sniffles	31341	18829	10932	375	266	939
D5	PacBio Sequel	minimap2	svim	29142	18108	10356	466	39	173
D5	PacBio Sequel	ngmlr	cutesv	25788	15051	8457	1683	358	239
D5	PacBio Sequel	ngmlr	nanosv	27684	16800	7988	682	0	2214
D5	PacBio Sequel	ngmlr	pbsv	40011	10472	8726	2502	31	18280
D5	PacBio Sequel	ngmlr	sniffles	26889	14677	9008	2094	548	562
D5	PacBio Sequel	ngmlr	svim	27211	13207	9230	2376	222	2176
D5	PacBio Sequel	pbmm2	pbsv	24675	12331	8863	438	51	2992
D5	PacBio Sequel	pbmm2	sniffles	27032	16411	9187	570	302	562
D5	Nanopore	minimap2	cutesv	31544	12889	16363	975	247	1070
D5	Nanopore	minimap2	nanosv	34154	20654	10706	416	0	2378
D5	Nanopore	minimap2	sniffles	32660	14449	15033	741	639	1798
D5	Nanopore	minimap2	svim	34525	20895	12622	652	52	304
D5	Nanopore	ngmlr	cutesv	25856	11381	11509	2147	492	327
D5	Nanopore	ngmlr	nanosv	28434	14787	10353	937	0	2357
D5	Nanopore	ngmlr	sniffles	26055	10162	11410	2642	932	909
D5	Nanopore	ngmlr	svim	32030	14423	11523	3524	268	2292
D5	PacBio Sequel II	minimap2	cutesv	27234	15086	9844	955	235	1114
D5	PacBio Sequel II	minimap2	nanosv	40219	26899	8562	456	0	4302
D5	PacBio Sequel II	minimap2	sniffles	29739	16883	10134	524	439	1759
D5	PacBio Sequel II	minimap2	svim	47109	32049	13966	682	45	367
D5	PacBio Sequel II	ngmlr	cutesv	25627	13204	9026	2357	515	525
D5	PacBio Sequel II	ngmlr	nanosv	32402	18372	8673	915	0	4442
D5	PacBio Sequel II	ngmlr	pbsv	24359	11679	8864	1832	28	1956
D5	PacBio Sequel II	ngmlr	sniffles	27042	14083	8746	2661	689	863
D5	PacBio Sequel II	ngmlr	svim	32831	17341	10367	3950	235	938
D5	PacBio Sequel II	pbmm2	pbsv	24057	13053	9167	275	47	1515
D5	PacBio Sequel II	pbmm2	sniffles	28081	15827	9711	932	492	1119
D6	PacBio Sequel	minimap2	cutesv	29489	18859	9220	736	530	530
D6	PacBio Sequel	minimap2	nanosv	33745	23050	7971	388	0	2336
D6	PacBio Sequel	minimap2	sniffles	31421	19032	10771	397	257	964
D6	PacBio Sequel	minimap2	svim	29150	18114	10336	482	38	180
D6	PacBio Sequel	ngmlr	cutesv	25894	15165	8463	1635	361	270
D6	PacBio Sequel	ngmlr	nanosv	27583	16756	7927	592	0	2308
D6	PacBio Sequel	ngmlr	pbsv	47313	10215	8632	2539	31	25896
D6	PacBio Sequel	ngmlr	sniffles	26719	14657	8898	2013	543	608
D6	PacBio Sequel	ngmlr	svim	26952	13232	9206	2292	233	1989
D6	PacBio Sequel	pbmm2	pbsv	24173	12076	8739	457	48	2853
D6	PacBio Sequel	pbmm2	sniffles	26559	16176	9035	555	285	508
D6	Nanopore	minimap2	cutesv	23344	12067	10158	555	125	439
D6	Nanopore	minimap2	nanosv	27354	16993	8371	248	0	1742
D6	Nanopore	minimap2	sniffles	25806	12649	11646	398	329	784
D6	Nanopore	minimap2	svim	28622	17258	10936	281	33	114
D6	Nanopore	ngmlr	cutesv	24184	11194	10403	1938	395	254
D6	Nanopore	ngmlr	nanosv	26455	13747	9782	828	0	2098
D6	Nanopore	ngmlr	sniffles	25022	10230	11112	2317	670	693
D6	Nanopore	ngmlr	svim	29359	13619	10977	3047	227	1489
D6	PacBio Sequel II	minimap2	cutesv	27587	15338	9870	1036	238	1105
D6	PacBio Sequel II	minimap2	nanosv	42098	28197	8472	503	0	4926
D6	PacBio Sequel II	minimap2	sniffles	30932	17695	10365	544	482	1846
D6	PacBio Sequel II	minimap2	svim	48719	33307	14299	723	48	342
D6	PacBio Sequel II	ngmlr	cutesv	26132	13446	9122	2514	538	512
D6	PacBio Sequel II	ngmlr	nanosv	33923	19248	8551	1031	0	5093
D6	PacBio Sequel II	ngmlr	pbsv	24423	11697	8838	1878	34	1976
D6	PacBio Sequel II	ngmlr	sniffles	27972	14489	9001	2830	810	842
D6	PacBio Sequel II	ngmlr	svim	33894	17919	10521	4275	256	923
D6	PacBio Sequel II	pbmm2	pbsv	24277	13023	9246	277	51	1680
D6	PacBio Sequel II	pbmm2	sniffles	29451	16626	9983	1053	568	1221
F7	PacBio Sequel	minimap2	cutesv	29546	18832	9255	745	150	564
F7	PacBio Sequel	minimap2	nanosv	34144	23544	8053	400	0	2147
F7	PacBio Sequel	minimap2	sniffles	31553	19053	10838	381	261	1020
F7	PacBio Sequel	minimap2	svim	29399	18387	10289	489	43	191
F7	PacBio Sequel	ngmlr	cutesv	26011	15324	8348	1696	353	290
F7	PacBio Sequel	ngmlr	nanosv	27745	16845	8035	686	0	2179
F7	PacBio Sequel	ngmlr	pbsv	37916	10306	8528	2643	32	16407
F7	PacBio Sequel	ngmlr	sniffles	27082	14931	8877	2138	526	610
F7	PacBio Sequel	ngmlr	svim	27653	13320	9174	2421	211	2527
F7	PacBio Sequel	pbmm2	pbsv	24781	12512	8748	456	50	3015
F7	PacBio Sequel	pbmm2	sniffles	27337	16790	9152	568	283	544
F7	Nanopore	minimap2	cutesv	25778	12788	11358	695	189	748
F7	Nanopore	minimap2	nanosv	31956	19850	9613	365	0	2128
F7	Nanopore	minimap2	sniffles	29221	13729	13119	541	501	1331
F7	Nanopore	minimap2	svim	31879	19554	11643	416	52	214
F7	Nanopore	ngmlr	cutesv	24416	11349	10376	1974	413	304
F7	Nanopore	ngmlr	nanosv	26930	14115	9740	897	0	2178
F7	Nanopore	ngmlr	sniffles	24863	10108	10805	2424	731	795
F7	Nanopore	ngmlr	svim	30276	13833	10881	3085	222	2255
F7	PacBio Sequel II	minimap2	cutesv	26848	14833	9824	941	215	1035
F7	PacBio Sequel II	minimap2	nanosv	40395	27260	8319	455	0	4361
F7	PacBio Sequel II	minimap2	sniffles	29102	16378	10101	483	452	1688
F7	PacBio Sequel II	minimap2	svim	45864	30940	13966	630	50	278
F7	PacBio Sequel II	ngmlr	cutesv	25364	13085	8971	2358	503	447
F7	PacBio Sequel II	ngmlr	nanosv	32438	18477	8367	982	0	4612
F7	PacBio Sequel II	ngmlr	pbsv	24216	11758	8702	1916	28	1812
F7	PacBio Sequel II	ngmlr	sniffles	26738	13679	8775	2731	713	840
F7	PacBio Sequel II	ngmlr	svim	32357	16856	10265	3990	212	1034
F7	PacBio Sequel II	pbmm2	pbsv	23848	12969	9060	303	45	1471
F7	PacBio Sequel II	pbmm2	sniffles	27718	15373	9667	964	526	1188
M8	PacBio Sequel	minimap2	cutesv	38518	23660	12986	667	685	520
M8	PacBio Sequel	minimap2	nanosv	37396	26394	8478	411	0	2113
M8	PacBio Sequel	minimap2	sniffles	35444	21051	12125	471	806	991
M8	PacBio Sequel	minimap2	svim	33766	21043	11926	419	49	329
M8	PacBio Sequel	ngmlr	cutesv	29583	17679	9430	1624	556	294
M8	PacBio Sequel	ngmlr	nanosv	30693	19263	8257	768	0	2405
M8	PacBio Sequel	ngmlr	pbsv	32231	10238	8669	2315	162	10847
M8	PacBio Sequel	ngmlr	sniffles	31231	17697	9960	2203	756	615
M8	PacBio Sequel	ngmlr	svim	29033	13889	9478	2355	240	3071
M8	PacBio Sequel	pbmm2	pbsv	25041	12543	8816	395	132	3155
M8	PacBio Sequel	pbmm2	sniffles	29922	18265	9884	736	419	618
M8	Nanopore	minimap2	cutesv	25187	12471	11050	747	168	751
M8	Nanopore	minimap2	nanosv	32161	19967	9442	446	0	2306
M8	Nanopore	minimap2	sniffles	28582	13371	12938	555	462	1256
M8	Nanopore	minimap2	svim	31477	19116	11625	452	43	241
M8	Nanopore	ngmlr	cutesv	24266	11111	10415	2009	445	286
M8	Nanopore	ngmlr	nanosv	27047	13970	9605	1003	0	2469
M8	Nanopore	ngmlr	sniffles	24742	9937	10763	2498	762	782
M8	Nanopore	ngmlr	svim	30350	13486	10950	3135	258	2521
M8	PacBio Sequel II	minimap2	cutesv	26115	14120	9575	878	191	1351
M8	PacBio Sequel II	minimap2	nanosv	36989	24597	7429	411	0	4552
M8	PacBio Sequel II	minimap2	sniffles	26731	14215	9675	506	396	1939
M8	PacBio Sequel II	minimap2	svim	42710	28416	13036	583	51	624
M8	PacBio Sequel II	ngmlr	cutesv	24740	12414	8825	2201	463	837
M8	PacBio Sequel II	ngmlr	nanosv	30447	16952	7650	968	0	4877
M8	PacBio Sequel II	ngmlr	pbsv	24816	11613	8784	1842	34	2543
M8	PacBio Sequel II	ngmlr	sniffles	24537	11625	8491	2581	667	1173
M8	PacBio Sequel II	ngmlr	svim	30912	15556	10058	3643	244	1411
M8	PacBio Sequel II	pbmm2	pbsv	23658	12813	9121	293	49	1382
M8	PacBio Sequel II	pbmm2	sniffles	25799	13937	9474	874	492	1022
